# Supplementary material for: Toward Successful International Pooling of Breast Implant Registry Data: The Role of Dataset Uniformity
Source: Aesthet Surg J Open Forum. 2026 Apr 25;8:ojag070. doi: 10.1093/asjof/ojag070 (PMC13298867; doi:10.1093/asjof/ojag070)
Supplement: ojag070_Supplementary_Data [file ojag070_supplementary_data.zip]

Archive with 2 entries (2 files):
- Supp. Fig 1_Flow chart.pdf
- Suppl Table 1.docx
